# Supplementary material for: Effect of chewing betel nut on the gut microbiota of Hainanese
Source: PLoS One. 2021 Oct 14;16(10):e0258489. doi: 10.1371/journal.pone.0258489 (PMC8516201; doi:10.1371/journal.pone.0258489)
Supplement: S1 Table — (XLSX) [file pone.0258489.s001.xlsx]

## Sheet: MF family
Table S1 Bacteria that changed significantly in the MFA group
	MFC mean	SD	MFA mean	SD	p-value	q-value
phylum
Bacteroidetes	0.152319	0.028092	0.082113	0.021356	0.048951	0.820426
family
f__Rhizobiaceae	1e-06	0	1e-05	5e-06	0.001324	0.009756
f__Clostridiaceae_1	0.004024	0.001199	0.015177	0.00338	0.002997	0.016984
f__Mitochondria	2e-06	1e-06	2.6e-05	7e-06	3e-06	0.000114
f__Micrococcaceae	0.000227	7.2e-05	0.000608	0.000134	0.011988	0.044421
f__Xanthomonadaceae	1e-07	0	1.5e-05	1.4e-05	3.3e-05	0.000614
f__Aerococcaceae	1.4e-05	7e-06	1e-06	0	0.000142	0.001601
f__Coxiellaceae	1e-06	0	1.1e-05	1.1e-05	0.000634	0.00584
f__Dermatophilaceae	1e-06	0	7e-06	4e-06	0.012059	0.044421
f__Rhizobiales_Incertae_Sedis	1e-06	0	9e-06	8e-06	0.002765	0.016978
f__Neisseriaceae	5e-06	5e-06	2.8e-05	2.8e-05	4.4e-05	0.000654
f__Coriobacteriaceae	0.026634	0.004219	0.063125	0.01078	0.001998	0.013381
f__Nocardioidaceae	1e-06	0	8e-06	6e-06	0.005775	0.029439
f__ODP1230B8	1e-05	0	0.000115	0.000114	0.000999	0.008178
f__Acidaminococcaceae	0.012518	0.002956	0.003774	0.001215	0.006993	0.032199
f__Bradyrhizobiaceae	1e-06	0	1.5e-05	1e-05	3.3e-05	0.000614
f__Moraxellaceae	3.5e-05	2.2e-05	1e-06	1e-06	0	0
f__Clostridiales_vadinBB60_group	3.2e-05	1.1e-05	8e-06	5e-06	0.000152	0.001601
f__Streptococcaceae	0.024615	0.008922	0.075941	0.015061	0.005994	0.029439
f__Thermoanaerobacteraceae	8e-06	4e-06	1e-06	0	0.008205	0.035556
f__Porphyromonadaceae	0.004687	0.001057	0.001777	0.000427	0.008991	0.036799
genus
g__Stomatobaculum	1.9e-05	1.9e-05	1e-06	1e-06	5.1e-05	0.001616
g__Johnsonella	2.8e-05	1.9e-05	8e-06	7e-06	0.00101	0.019481
g__Clostridium_sensu_stricto_1	0.00317	0.001023	0.013891	0.003293	0.002997	0.042805
g__Macrococcus	2e-06	2e-06	2.6e-05	2.2e-05	3e-06	0.000243
g__Synergistes	2.9e-05	1.9e-05	1e-06	0	0	2e-06
g__Lactonifactor	3.1e-05	1e-05	3e-06	2e-06	2e-06	0.000231
g__Bosea	1e-06	0	1.5e-05	1e-05	3.3e-05	0.001497
g__Phreatobacter	1e-06	0	9e-06	8e-06	0.002765	0.041378
g__Neisseria	5e-06	5e-06	2.8e-05	2.8e-05	4.4e-05	0.001593
g__Morganella	1.4e-05	1.4e-05	1e-06	1e-06	0.001116	0.019481
g__Pyramidobacter	1e-06	1e-06	2e-05	2e-05	2.2e-05	0.001173
g__Odoribacter	0.000231	4.8e-05	6e-05	2.3e-05	0.001998	0.03139
g__Cellulosilyticum	2e-06	2e-06	2.3e-05	2.2e-05	2.1e-05	0.001173
g__Acinetobacter	2.8e-05	2e-05	1e-06	0	0	2e-06
g__Providencia	1.1e-05	1e-05	1e-06	0	0.001073	0.019481
g__Abiotrophia	1.2e-05	7e-06	1e-06	0	0.000547	0.012267
g__Shinella	1e-06	0	1e-05	5e-06	0.001324	0.021901
g__Lachnoclostridium_5	1.5e-05	8e-06	1e-06	0	7.3e-05	0.001905
g__Scardovia	7e-06	3e-06	3.3e-05	1.2e-05	4.6e-05	0.001593
g__Rickettsiella	1e-06	0	1.1e-05	1.1e-05	0.000634	0.013284
g__Anaerovibrio	1.4e-05	1.4e-05	1e-06	0	0.000142	0.003439
g__Prevotella_1	1e-06	0	1.4e-05	1.4e-05	7e-05	0.001905
