# Supplementary material for: Effect of chewing betel nut on the gut microbiota of Hainanese
Source: PLoS One. 2021 Oct 14;16(10):e0258489. doi: 10.1371/journal.pone.0258489 (PMC8516201; doi:10.1371/journal.pone.0258489)
Supplement: S2 Table — (XLSX) [file pone.0258489.s002.xlsx]

## Sheet: F
Table S2 Bacteria that changed significantly in the FA group
	MFC mean	SD	MFA mean	SD	p-value	q-value
phylum
Firmicutes	0.69981	0.034016	0.80549	0.021539	0.018981	0.653718
Euryarchaeota	4e-06	3e-06	2e-05	1.6e-05	0.030945	0.653718
family
f__Rhodobacteraceae	0	0	4.6e-05	3e-05	0.000999	0.018289
f__ODP1230B8	0	0	0.000213	0.000209	0.000999	0.018289
f__Succinivibrionaceae	0	0	0.001377	0.001347	0.000999	0.018289
f__Aerococcaceae	1.9e-05	1.1e-05	0	0	0.002228	0.032634
f__Streptococcaceae	0.009939	0.001062	0.067328	0.017541	0.000999	0.018289
genus
g__Paracoccus	0	0	4.6e-05	3e-05	0.000999	0.02712
g__Succinivibrio	0	0	0.001373	0.001345	0.000999	0.02712
g__Butyrivibrio	0	0	0.000172	0.000121	0.000999	0.02712
g__Anaerovibrio	2.7e-05	2.7e-05	0	0	0.000158	0.02712
g__Prevotella_1	0	0	2.4e-05	2.4e-05	0.00026	0.02712
g__Mobilitalea	0.000212	0.000212	0	0	0.000999	0.02712
g__Synergistes	2.3e-05	2.1e-05	0	0	0.00059	0.02712
g__Erysipelotrichaceae_UCG-006	0	0	7.6e-05	6.7e-05	0.000999	0.02712
g__Streptococcus	0.009065	0.001009	0.065065	0.017599	0.000999	0.02712
