# Supplementary material for: Effect of chewing betel nut on the gut microbiota of Hainanese
Source: PLoS One. 2021 Oct 14;16(10):e0258489. doi: 10.1371/journal.pone.0258489 (PMC8516201; doi:10.1371/journal.pone.0258489)
Supplement: S3 Table — (XLSX) [file pone.0258489.s003.xlsx]

## Sheet: M
Table S3 Bacteria that changed significantly in the MA group
	MC mean	SD	MA mean	SD	p-value	q-value
phylum
Cyanobacteria	0.000123	5.9e-05	0.001446	0.000446	0.001998	0.005032
Actinobacteria	0.042392	0.007985	0.101694	0.022669	0.011988	0.015095
family
f__Xanthomonadaceae	0	0	2.7e-05	2.7e-05	4.1e-05	0.000955
f__Rhizobiales_Incertae_Sedis	0	0	1.4e-05	1.4e-05	0.006378	0.03742
f__Dermabacteraceae	2.7e-05	2.7e-05	0	0	6.6e-05	0.001038
f__Brevibacteriaceae	1.8e-05	1.3e-05	0	0	0.002025	0.015843
f__Rhodobacteraceae	5e-06	5e-06	2.7e-05	2.5e-05	0.006265	0.03742
f__Planococcaceae	3.1e-05	3.1e-05	0	0	1.7e-05	0.000797
f__Rhizobiaceae	0	0	2.1e-05	1.3e-05	0.000355	0.004165
f__Bradyrhizobiaceae	0	0	1.9e-05	1.7e-05	0.000731	0.006861
f__Coriobacteriaceae	0.028196	0.006948	0.084578	0.019038	0.007992	0.041683
genus
g__Faecalicoccus	0	0	0.0002	0.000135	0.000999	0.02203
g__Stomatobaculum	3.1e-05	3.1e-05	2e-06	2e-06	0.000159	0.006755
g__Lachnoclostridium_5	2.2e-05	1.5e-05	0	0	0.000515	0.015581
g__Fusicatenibacter	0.016106	0.004471	0.003942	0.001118	0.001998	0.026818
g__Bosea	0	0	1.9e-05	1.7e-05	0.000731	0.019356
g__Murdochiella	1.8e-05	1.6e-05	0	0	0.002025	0.026818
g__Providencia	3.1e-05	3.1e-05	0	0	1.7e-05	0.001199
g__Morganella	3.1e-05	3.1e-05	0	0	1.7e-05	0.001199
g__Synergistes	2.4e-05	2.4e-05	0	0	0.00026	0.009174
g__Domibacillus	3.1e-05	3.1e-05	0	0	1.7e-05	0.001199
g__Brevibacterium	1.8e-05	1.3e-05	0	0	0.002025	0.026818
g__Dielma	2.6e-05	1.8e-05	2e-06	2e-06	0.00104	0.02203
g__Cryptobacterium	2e-06	2e-06	2.3e-05	7e-06	0.001412	0.026567
g__Brachybacterium	2.7e-05	2.7e-05	0	0	6.6e-05	0.003513
g__Gemella	0.000203	4.8e-05	4.9e-05	1.8e-05	0.001998	0.026818
g__Corynebacterium_1	0	0	1.7e-05	1e-05	0.001505	0.026567
